# Supplementary material for: Enhanced Ferroelectric and Dielectric Properties of Niobium-Doped Lead-Free Piezoceramics
Source: Materials (Basel). 2023 Jan 4;16(2):477. doi: 10.3390/ma16020477 (PMC9865156; doi:10.3390/ma16020477)
Supplement: Supplementary file 1 [file materials-16-00477-s001.zip]

Archive with 1 entries (1 files):
- materials-1886587-supplementary.pdf
